# Supplementary material for: Predator experience changes spider mites’ habitat choice even without current threat
Source: Sci Rep. 2018 May 30;8:8388. doi: 10.1038/s41598-018-26757-y (PMC5976667; doi:10.1038/s41598-018-26757-y)
Supplement: Supplementary file 2 — Dataset S1 [file 41598_2018_26757_MOESM2_ESM.xlsx]

## Sheet: Experiment 1
	Experience+					Control
	No.	Date	Day 1	Day 2		No.	Date	Day 1	Day 2
			Settled plant	Settled plant				Settled plant	Settled plant
	1	2017.01.07	P. vulgaris	P. vulgaris		1	2017.01.07	H. macrophylla	H. macrophylla
	2	2017.01.07	P. vulgaris	P. vulgaris		2	2017.01.07	P. vulgaris	P. vulgaris
	3	2017.01.07	P. vulgaris	P. vulgaris		3	2017.01.07	H. macrophylla	H. macrophylla
	4	2017.01.07	P. vulgaris	P. vulgaris		4	2017.01.07	P. vulgaris	P. vulgaris
	5	2017.01.07	P. vulgaris	P. vulgaris		5	2017.01.07	P. vulgaris	P. vulgaris
	6	2017.01.07	P. vulgaris	P. vulgaris		6	2017.01.07	H. macrophylla	H. macrophylla
	7	2017.01.07	H. macrophylla	H. macrophylla		7	2017.01.07	P. vulgaris	P. vulgaris
	8	2017.01.07	P. vulgaris	P. vulgaris		8	2017.01.07	P. vulgaris	P. vulgaris
	9	2017.01.07	P. vulgaris	P. vulgaris		9	2017.01.07	H. macrophylla	H. macrophylla
	10	2017.01.07	P. vulgaris	P. vulgaris		10	2017.01.07	H. macrophylla	H. macrophylla
	11	2017.01.07	P. vulgaris	P. vulgaris		11	2017.01.07	P. vulgaris	P. vulgaris
	12	2017.01.07	H. macrophylla	H. macrophylla		12	2017.01.07	H. macrophylla	H. macrophylla
	13	2017.01.07	P. vulgaris	P. vulgaris		13	2017.01.07	P. vulgaris	P. vulgaris
	14	2017.01.07	P. vulgaris	P. vulgaris		14	2017.01.07	H. macrophylla	H. macrophylla
	15	2017.01.07	H. macrophylla	H. macrophylla		15	2017.01.07	H. macrophylla	H. macrophylla
	16	2017.01.07	P. vulgaris	P. vulgaris		16	2017.01.07	H. macrophylla	H. macrophylla
	17	2017.01.07	H. macrophylla	H. macrophylla		17	2017.01.07	H. macrophylla	H. macrophylla
