# Supplementary material for: Predator experience changes spider mites’ habitat choice even without current threat
Source: Sci Rep. 2018 May 30;8:8388. doi: 10.1038/s41598-018-26757-y (PMC5976667; doi:10.1038/s41598-018-26757-y)
Supplement: Supplementary file 3 — Dataset S2 [file 41598_2018_26757_MOESM3_ESM.xlsx]

## Sheet: Experiment 2
	dispersal on P. vulgaris								dispersal on H. macrophylla
	Experience+				Control				Experience+				Control
	No.	Day	Settled patch		No.	Day	Settled patch		No.	Day	Settled patch		No.	Day	Settled patch
	1	2016.11.09	1		1	2016.11.09	2		1	2016.10.16	3		1	2016.10.16	1
	2	2016.11.09	1		2	2016.11.09	1		2	2016.10.16	4		2	2016.10.16	1
	3	2016.11.09	1		3	2016.11.09	1		3	2016.10.16	2		3	2016.10.16	2
	4	2016.11.09	1		4	2016.11.09	1		4	2016.10.16	4		4	2016.10.16	1
	5	2016.11.09	1		5	2016.11.10	1		5	2016.10.16	4		5	2016.10.16	1
	6	2016.11.10	1		6	2016.11.10	1		6	2016.10.16	2		6	2016.10.16	4
	7	2016.11.10	1		7	2016.11.10	1		7	2016.10.16	2		7	2016.10.16	4
	8	2016.11.10	1		8	2016.11.10	1		8	2016.10.16	4		8	2016.10.16	4
	9	2016.11.10	1		9	2016.11.10	1		9	2016.10.16	4		9	2016.10.16	4
	10	2016.11.11	1		10	2016.11.10	1		10	2016.10.16	4		10	2016.10.16	1
	11	2016.11.11	1		11	2016.11.11	1		11	2016.10.16	1		11	2016.10.16	1
	12	2016.11.11	1		12	2016.11.11	1		12	2016.10.23	4		12	2016.10.16	1
	13	2016.11.11	1		13	2016.11.11	2		13	2016.10.23	4		13	2016.10.23	1
	14	2016.11.11	1		14	2016.11.11	1		14	2016.10.23	4		14	2016.10.23	1
					15	2016.11.11	1		15	2016.10.23	2		15	2016.10.23	3
					16	2016.11.11	1		16	2016.10.23	2		16	2016.10.23	1
									17	2016.10.23	4 (excluded)		17	2016.10.23	2
									18	2016.10.23	4		18	2016.10.23	3
									19	2016.10.23	4		19	2016.10.23	1
									20	2016.10.23	4		20	2016.10.23	1
									21	2016.10.23	1		21	2016.10.23	4
									22	2016.10.23	2		22	2016.10.23	4
									23	2016.11.09	4		23	2016.10.23	1
									24	2016.11.09	4		24	2016.10.23	1
									25	2016.11.09	4		25	2016.11.09	4
									26	2016.11.09	4		26	2016.11.09	1
									27	2016.11.09	4		27	2016.11.09	1
									28	2016.11.09	4		28	2016.11.09	1
									29	2016.11.10	4		29	2016.11.09	4
									30	2016.11.10	4		30	2016.11.09	4
									31	2016.11.10	4		31	2016.11.10	3
									32	2016.11.11	1		32	2016.11.10	4
									33	2016.11.11	1		33	2016.11.10	4
									34	2016.11.11	4		34	2016.11.10	4
									35	2016.11.11	2		35	2016.11.10	4
									36	2016.11.11	1		36	2016.11.10	4
													37	2016.11.11	4
													38	2016.11.11	2
													39	2016.11.11	4
													40	2016.11.11	2
													41	2016.11.11	4
													42	2016.11.11	1
